# Supplementary material for: A new ALK isoform transported by extracellular vesicles confers drug resistance to melanoma cells
Source: Mol Cancer. 2018 Oct 5;17:145. doi: 10.1186/s12943-018-0886-x (PMC6172729; doi:10.1186/s12943-018-0886-x)
Supplement: Supplementary file 3 — Supplementary Figures S1–S7. (ZIP 3175 kb) [file 12943_2018_886_MOESM3_ESM.zip]

Archive with 7 entries (7 files):
- Figure S1.pdf
- Figure S2.pdf
- Figure S3.pdf
- Figure S4.pdf
- Figure S5.pdf
- Figure S6.pdf
- Figure S7.pdf
